# Supplementary material for: Coral reef restoration efforts in Latin American countries and territories
Source: PLoS One. 2020 Aug 5;15(8):e0228477. doi: 10.1371/journal.pone.0228477 (PMC7406059; doi:10.1371/journal.pone.0228477)
Supplement: S1 Data — (XLSX) [file pone.0228477.s002.xlsx]

## Sheet: Spatial information
Country	Income Group	Organisation	Restoration site	LON	LAT
Colombia	upper middle income	Corales de Paz	San Andrés	-81.7358	12.4944
Colombia	upper middle income	Corales de Paz	Providencia	-81.3575	13.3347
Colombia	upper middle income	ECOMARES	Gorgona National Natural Park	-78.1847	2.96944
Colombia	upper middle income	Alianza Coralina Taganga	Taganga	-74.2036	11.2697
Costa Rica	upper middle income	Raising Coral Costa Rica	Golfo Dulce	-83.2866	8.63554
Dominican Republic	upper middle income	Fundación Grupo Puntacana	Puntacana	-68.3474	18.5392
Dominican Republic	upper middle income	FUNDEMAR	FUNDEMAR	-68.8452	18.3609
Dominican Republic	upper middle income	FUNDEMAR	CATALONIA	-68.8273	18.3403
Dominican Republic	upper middle income	FUNDEMAR	DREAMS	-68.8535	18.3697
Dominican Republic	upper middle income	FUNDEMAR	SCUBA FUN	-68.8339	18.3444
Dominican Republic	upper middle income	FUNDEMAR	VIVA	-68.8327	18.3459
Dominican Republic	upper middle income	FUNDEMAR	IBEROSTAR	-68.8264	18.3392
Dominican Republic	upper middle income	FUNDEMAR	CANOA	-68.8279	18.3415
Dominican Republic	upper middle income	FUNDEMAR	CATUANO	-68.7801	18.1943
Dominican Republic	upper middle income	FUNDEMAR	CATALONIA - BÁVARO	-68.3538	18.6573
Dominican Republic	upper middle income	FUNDEMAR	Coralas Las Terrenas Foundation	-69.5726	19.3366
Dominican Republic	upper middle income	FUNDEMAR	Magallán	-68.8452	18.3609
Dominican Republic	upper middle income	FUNDEMAR	Coralina	-68.8484	18.3708
Dominican Republic	upper middle income	FUNDEMAR	Pepito I	-68.8323	18.3453
Dominican Republic	upper middle income	FUNDEMAR	Pepito II	-68.8309	18.3442
Dominican Republic	upper middle income	FUNDEMAR	Atlantic Princess	-68.8522	18.3691
Dominican Republic	upper middle income	FUNDEMAR	Costa Romántica	-68.8504	18.3824
Dominican Republic	upper middle income	FUNDEMAR	Playita	-68.8533	18.3731
Dominican Republic	upper middle income	FUNDEMAR	Vivero Catalonia Bávaro	-68.3538	18.6573
Dominican Republic	upper middle income	FUNDEMAR	Vivero Scuba Fun	-68.8339	18.3444
Dominican Republic	upper middle income	FUNDEMAR	Vivero Fundemar	-68.8452	18.3609
Dominican Republic	upper middle income	FUNDEMAR	Vivero Iberostar	-68.8264	18.3392
Dominican Republic	upper middle income	FUNDEMAR	Vivero Catalonia	-68.8273	18.3403
Dominican Republic	upper middle income	Iberostar Group	Iberostar Bayahibe hotel	-68.8264	18.3391
Dominican Republic	upper middle income	Iberostar Group	Iberostar Bavaro hotel	-68.4502	18.7132
Mexico	upper middle income	Oceanus A.C.	Punta Allen	-87.4182	19.7399
Mexico	upper middle income	Oceanus A.C.	Maria Elena La poza	-87.4417	19.4577
Mexico	upper middle income	Oceanus A.C.	Transplante Faro	-87.4383	19.3169
Mexico	upper middle income	Oceanus A.C.	Arrecife Anegada de Adentro PNSAV	-96.0614	19.2304
Mexico	upper middle income	Oceanus A.C.	Arrecife Pájaros PNSAV	-96.0819	19.186
Mexico	upper middle income	Oceanus A.C.	La Poza XC	-87.8256	18.2609
Mexico	upper middle income	Oceanus A.C.	Parche Chol	-87.832	18.2167
Mexico	upper middle income	Oceanus A.C.	Rodman	-86.8539	20.8706
Mexico	upper middle income	Oceanus A.C.	Jardines	-86.8803	20.8312
Mexico	upper middle income	Oceanus A.C.	La Pared	-86.8765	20.824
Mexico	upper middle income	Oceanus A.C.	Mayakobá	-87.0153	20.6781
Mexico	upper middle income	Oceanus A.C.	Rio Bermejo	-87.7155	18.685
Mexico	upper middle income	Oceanus A.C.	Margarita del Sol	-87.7193	18.6679
Mexico	upper middle income	Oceanus A.C.	Acocote	-87.8076	18.3416
Mexico	upper middle income	Oceanus A.C.	Chankanaab	-86.9956	20.4425
Mexico	upper middle income	Oceanus A.C.	El Palmar	-86.9865	20.4591
Mexico	upper middle income	Iberostar Group & CINVESTAV Group	Cozumel National Natural Park	-87.0301	20.3146
Mexico	upper middle income	Iberostar Group & CINVESTAV Group	Playa Paraíso	-86.9555	20.7578
Mexico	upper middle income	CORALIUM	Cuevones	-86.741	21.1617
México	upper middle income	CORALIUM	Limones	-86.7972	20.988
Mexico	upper middle income	CORALIUM	Cuevones	-86.8301	20.919
Mexico	upper middle income	CORALIUM	Manchones	-86.8006	20.9785
Mexico	upper middle income	CORALIUM	Picudas	-86.8481	20.8838
Mexico	upper middle income	CORALIUM	Jardines	-86.875	20.831
Mexico	upper middle income	CORALIUM	Pajaritos	-87.4172	19.6723
Mexico	upper middle income	CORALIUM	Quebrado	-87.4394	19.3655
Mexico	upper middle income	CORALIUM	Portillas	-87.8332	19.6723
Puerto Rico	high income	SAM	Bahía Tamarindo	-65.3181	18.3153
Puerto Rico	high income	SAM	Punta Melones	-65.3126	18.3051
Puerto Rico	high income	SAM	Punta Soldado	-65.2876	18.2802
Puerto Rico	high income	SAM	Punta Tamarindo Chico	-65.3176	18.3105

## Sheet: Motivations
Organisation	Primary Motivation	Primary Motivation category	Secondary Motivation	Secodary Motivation category	Tertiary Motivation	Tertiary Motivation category	Fourth Motivation	Fourth Motivation category	Fifth Motivation	Fifth Motivation category
Corales de Paz	biotic i.e., to enhance coral reef biodiversity	biotic	pragmatic i.e., to enhance the ecosystem services of fisheries, tourism and coastal protection by the local coral reefs	pragmatic	NA	NA	NA	NA
ECOMARES	experimental reasons to improve restoration approaches for their use at Gorgona National Natural Park and explore sites that would be best suited for future restoration	experimental	NA	NA	NA	NA	NA	NA
Alianza Coralina Taganga	idealistic following social reasons such as community education and engagement	idealistic	experimental i.e., to improve management and develop standardized restoration protocols	experimental	NA	NA	NA	NA
Raising Coral Costa Rica	experimental with the rationale to improve coral propagation techniques for growing corals in the ETP, with an emphasis on answering questions of ecological concern	experimental	biotic; to enhance biodiversity, ecosystem connectivity, and ecological resilience	biotic	NA	NA	NA	NA
Fundación Grupo Puntacana Program 1	biotic and is focused on the enhancement of biodiversity	biotic	idealistic and concentrates on social reasons (e.g. development of alternative income opportunities for local communities and improved user experience for tourism, etc.)	idealistic	NA	NA	NA	NA
Fundación Grupo Puntacana Program 2	biotic (biodiversity enhancement)	biotic	experimental (improve restoration approach, technology and methods)	experimental	idealistic (environmental education and outreach for the local community and tourists)	idealistic		NA
FUNDEMAR	biotic with the rationale of biodiversity enhancement	biotic	legislative focused on restoration after environmental impact and as a biodiversity offset	legislative	idealistic motivations for cultural, social and political reasons	idealistic	NA	NA
Iberostar Group	experimental	experimental	biotic	biotic	idealistic	idealistic	NA	NA
Oceanus A.C.	pragmatic i.e., to recover reef ecosystem health and promote recovery of environmental services of the reef as well as associated species populations and biomass with special emphasis on recovering protected and no-take areas	pragmatic	legislative, i.e., to restore coral reefs after environmental impacts such as ship-grounding or hurricanes depending on the location and site	legislative	NA	NA	NA	NA
Iberostar Group & CINVESTAV Group	experimental	experimental	biotic (i.e., enhance biodiversity, ecosystem connectivity, and ecological resilience)	biotic	idealistic	idealistic	pragmatic reasons (i.e., enhanced water quality and ecosystem services, shallow-water essential fish habitat, restore depleted fisheries, enhanced tourism, and coastal protection of local coral reefs	pragmatic
CORALIUM	to promote and scale-up best practices for coral restoration using sexual recruits (experimental motivation)	experimental	to increase genetic diversity in restoration efforts in the face of global climate change (biotic motivation)	biotic	NA	NA	NA	NA
SAM	biotic (i.e., to enhance biodiversity, coral reef connectivity and ecosystem resilience).	biotic	experimental (i.e., testing alternative methods and designs, with aims to answering ecological research questions)	experimental	pragmatic (i.e., enhance the ecosystem services by improving shallow-water essential fish habitat, restoring depleted fisheries, enhancing carbon sequestration, tourism, and coastal protection of local coral reefs)	pragmatic	idealistic rationale due to cultural reasons (i.e., community-based aim to restore formerly bombarded grounds by the U.S. Navy which used local coral reefs in Culebra Island to support naval training activities between 1901 and 1975, rescue and stewardship of local coral reefs) and due to social reasons (i.e., fostering increased community involvement, job creation, nature education, environmenta…	idealistic	legislative reasons (i.e., restoration of A. palmata and A. cervicornis as part of mitigatory compensation project).	legislative

## Sheet: Specific objectives
Organisation	Specific objectives	Objectives categories
Corales de Paz	to generate an annual stock of > 5,000 coral fragments from four reef-building species per island	optimize/scale-up restoration approach
Corales de Paz	to transplant 5,000 coral colonies per ha-1 yr-1 per island from year two of the project, for a total of 30,000 coral transplants over six hectares in three years	optimize/scale-up restoration approach
Corales de Paz	to achieve a 25% increase in selected coral reef health indicators (i.e., live coral cover, coral settlement, fish biomass, and rugosity) at the intervened sites	re-establish a self-sustaining, functioning reef ecosystem
Corales de Paz	to design and implement an effective system of protection and restoration of intervened reef areas that encourages conservation and contributes to the sustainability of benefits derived from these reefs together with relevant social actors	promote coral reef conservation stewardship
Corales de Paz	to quantify the ecosystem services of intervened reef areas in current and future scenarios of intervention, variability and climate change	enhance ecosystem services for the future
ECOMARES	to determine the feasibility of coral nurseries in the area	optimize/scale-up restoration approach
ECOMARES	to determine the minimum coral fragment size of P. damicornis for successful survival and growth in coral nurseries	optimize/scale-up restoration approach
ECOMARES	to find the optimal fragment size for outplanting in terms of survival and coral growth	optimize/scale-up restoration approach
ECOMARES	to determine the effect of fish predation on P. damicornis during the outplanting	optimize/scale-up restoration approach
ECOMARES	to evaluate the use of enriched substrates for the massive coral species P. clavus	optimize/scale-up restoration approach
Alianza Coralina Taganga	to develop a training centre for the sustainable use of marine resources and ecological restoration	promote coral reef conservation stewardship
Alianza Coralina Taganga	to establish a community-based coral reef monitoring system for Taganga Bay and coral nurseries therein with the possible expansion of monitoring to other areas	promote coral reef conservation stewardship
Alianza Coralina Taganga	to develop a management plan for Taganga Bay as a marine reserve, which is governed by the local community	provide alternative, sustainable livelihood opportunities
Alianza Coralina Taganga	to create a financed organisation, which aims to facilitate long-term ecological reef restoration and research in Taganga Bay	provide alternative, sustainable livelihood opportunities
Raising Coral Costa Rica	to define the best coral propagation and restoration techniques	optimize/scale-up restoration approach
Raising Coral Costa Rica	to establish a coral restoration program in Costa Rica	promote coral reef conservation stewardship
Raising Coral Costa Rica	to facilitate coral reef research to improve restoration work	optimize/scale-up restoration approach
Raising Coral Costa Rica	to integrate local communities into coral restoration projects	provide alternative, sustainable livelihood opportunities
Fundación Grupo Puntacana	to prevent a potential local or regional disappearance of coral species through enhancement of successful sexual reproduction using fast growing, genetically diverse, nursery-reared fragments	reduce population declines and ecosystem degradation
Fundación Grupo Puntacana	to reduce local environmental problems such as marine pollution, unsustainable wastewater treatment, uncontrolled fisheries and tourist carrying capacity	reduce population declines and ecosystem degradation
Fundación Grupo Puntacana	to train local community members such as fishermen or dive centre staff in the installation and maintenance of coral nurseries and outplanting of nursery-grown corals	provide alternative, sustainable livelihood opportunities
Fundación Grupo Puntacana	to replicate the lessons learned in other parts of the Dominican Republic and other Caribbean island nations to improve coral reef restoration in Punta Cana	optimize/scale-up restoration approach
Fundación Grupo Puntacana	to generate alternative income opportunities for members of the local community, especially for local fishermen	provide alternative, sustainable livelihood opportunities
FUNDEMAR	to propagate coral tissue of the endangered A. cervicornis using the genetically diverse coral nurseries	optimize/scale-up restoration approach
FUNDEMAR	to enhance the coral reef´s genetic diversity and resilience to environmental changes by outplanting 8,000 larval settlement bases (either SECORE´s cement or ceramic substrates or FUNDEMAR’s cement “cookies”) per year	optimize/scale-up restoration approach
Iberostar Group	to determine current intraspecific diversity	optimize/scale-up restoration approach
Iberostar Group	to enhance intra- and inter-specific diversity	optimize/scale-up restoration approach
Iberostar Group	to maintain in situ and ex situ genetic bank	optimize/scale-up restoration approach
Iberostar Group	to engage hotel clients and staff	promote coral reef conservation stewardship
Iberostar Group	to characterise individual physiological traits of corals	optimize/scale-up restoration approach
Iberostar Group	to enhance resilience in restored reefs	re-establish a self-sustaining, functioning reef ecosystem
Oceanus A.C.	to promote the rehabilitation of coral reefs through transplantation of 10,000 colonies every year at different sites in the Gulf of Mexico and the Mexican Caribbean	re-establish a self-sustaining, functioning reef ecosystem
Oceanus A.C.	to strengthen the resilience and adaptation potential of coral reefs by increasing diversity on restoration sites through the identification of genetic material from healthy donor populations that could be naturally resilient to climate change and local stressors	optimize/scale-up restoration approach
Oceanus A.C.	to secure community and reef managers’ engagement to build local restoration groups that work based on a self-sustainable strategy to multiply efforts, increasing benefits to local communities in the short and mid-term as well as helping the activities of the program to be maintained for a longer term	provide alternative, sustainable livelihood opportunities
Iberostar Group & CINVESTAV Group	to develop genotyped coral nurseries, which represent the coral diversity at Cozumel Island	optimize/scale-up restoration approach
Iberostar Group & CINVESTAV Group	to establish sufficient material in the coral nurseries to develop activities for education, research, technological innovation, recreation and tourism	promote coral reef conservation stewardship
Iberostar Group & CINVESTAV Group	to yield sufficient material for the establishment of outplanting sites	optimize/scale-up restoration approach
Iberostar Group & CINVESTAV Group	to collect gametes during the spawning season for larval rearing and use the larval propagation technique to grow sexual recruits at the outplanting site	optimize/scale-up restoration approach
CORALIUM	to reduce costs of techniques using larval propagation of corals 100-fold	optimize/scale-up restoration approach
CORALIUM	to conduct research to improve survivorship of sexual recruits 20-fold	optimize/scale-up restoration approach
CORALIUM	to scale-up coral restoration techniques to ecologically significant scales over a 10-year period	optimize/scale-up restoration approach
SAM	to expand the annual stock in the nurseries of A. cervicornis to 8,000 colonies, of A. palmata to 2,500 colonies, D. cylindrus to 500 colonies, and O. annularis to 500 colonies	optimize/scale-up restoration approach
SAM	to restore approximately 3 ha of degraded reef per year till 2022	re-establish a self-sustaining, functioning reef ecosystem
SAM	to outplant a minimum of 20,000 colonies of four species grown in the nurseries by year 2022, including 13,300 colonies of A. cervicornis, 5,000 colonies of A. palmata, 1,200 colonies of D. cylindrus, and 500 colonies of O. annularis	re-establish a self-sustaining, functioning reef ecosystem
SAM	to achieve a 25% increase in selected coral reef health indicators (i.e., live coral cover, fish biomass, and rugosity) at intervened sites for A. cervicornis and A. palmata	re-establish a self-sustaining, functioning reef ecosystem
SAM	to design and implement an effective community-based plan for the rehabilitation of intervened reef areas, which encourages conservation and rehabilitation of ecosystem functions, and to contribute to the sustainability of the benefits of coral reefs	provide alternative, sustainable livelihood opportunities
SAM	to quantify the ecosystem services of intervened reef areas in current and future scenarios of intervention, variability and climate change	enhance ecosystem services for the future

## Sheet: Cost & feasibility
Project	Year coral restoration started	Current state	Total project budget (2018 USD)	Total project budget in 2018 (2018 USD)	Total project duration (yrs) to reach area target	Year to reach the area target	Project duration until 2019 (yrs)	Total spatial extent of reef area intervened (ha) target	Total project cost per year (2018 USD)	Total cost USD ha-1 yr-1	Best feasibility	Min feasibility	Max feasibility
Corales de Paz	2018	Ongoing	900000	225000	4	2018-2021	2	6	225000	37500	0.6	0.5	0.9
ECOMARES	2015	Ongoing	NA	10000	5	2019-2023	5	NA	10000	NA	0.7	0.5	0.9
Alianza Coralina Taganga	2019	Ongoing	500000	NA	2	2019-2020	1	NA	250000	NA	0.5	0.2	0.9
Raising Coral Costa Rica	2017	Ongoing	240000	35000	3	2017-2019	3	0.5	35000	NA	0.8	0.6	0.9
Fundación Grupo Puntacana Program 1	2014	Ongoing	950000	93000	3	2019-2021	6	1	93000	316667	0.8	0.5	0.9
Fundación Grupo Puntacana Program 2	2019	Ongoing	850000	30000	3	2019-2021	NA	0.06	30000	4.72222e+06	0.6	0.4	0.9
FUNDEMAR	2011	Ongoing	466200	51800	1	NA	9	1	51800	51800	0.7	0.4	0.9
Iberostar Group	2018	Ongoing	NA	100000	1	NA	2	NA	100000	NA	0.5	0.2	0.8
Oceanus A.C.	2009	Ongoing	900000	150000	6	2014-2019	11	6.3	150000	150000	0.8	0.5	0.9
Iberostar & CINVESTAV Group	2019	Ongoing	NA	NA	1	NA	NA	NA	NA	NA	NA	NA	NA
CORALIUM	2007	Ongoing	NA	15000	13	NA	NA	NA	15000	100000	0.7	0.6	0.9
SAM	2003	Ongoing	1327206	331802	17	2003-2022	17	8.39	331802	158189	0.7	0.5	0.9
